# Supplementary material for: Gross and histopathological evaluation of human inflicted bruises in Danish slaughter pigs
Source: BMC Vet Res. 2016 Nov 8;12:247. doi: 10.1186/s12917-016-0869-3 (PMC5101640; doi:10.1186/s12917-016-0869-3)
Supplement: Additional file 1: — Histological evaluation of bruises. Presence/absence (1/0) of: hyper-leukocytosis, leukocytes and hemorrhage in the dermis; neutrophils, hyper-leukocytosis, macrophages and hemorrhage in the subcutis; necrosis, neutrophils, macrophages, leukocytes in the interstitial space, leukocytes present intramuscularly, hyper-leukocytosis and hemorrhage in the muscle tissue. (XLSX 17 kb) [file 12917_2016_869_MOESM1_ESM.xlsx]

## Sheet: Ark1
Pig	Hyper-leukocytosis Dermis A	Leukocyts Dermis A	Hemorrhage Dermis A	Hyper-leukocytosis Dermis B	Leukocyts Dermis B	Hemorrhage Dermis B	Hyper-leukocytosis Subcutis A	Neutrophils Subcutis A	Macrophages Subcutis A	Hemorrhage Subcutis A	Hyper-leukocytosis Subcutis B	Neutrophils Subcutis B	Macrophages Subcutis B	Hemorrhage Subcutis B	Necrosis Muscle A	Neutrophils Muscle A	Macrophages Muscle A	Leukocytes in the interstitial space Muscle A	Leukocytes present intramuscularly Muscle A	Hyper-leukocytisis Muscle A	Hemorrhage Muscle A	Necrosis Muscle B	Neutrophils Muscle B	Macrophages Muscle B	Leukocytes in the interstitial space Muscle B	Leukocytes present intramuscularly Muscle B	Hyper-leukocytisis Muscle B	Hemorrhage Muscle B
42755	1	1	0	0	1	0	0	2	1	1	0	1	0	1	1	1	0	1	0	0	0	1	1	1	0	1	0	0
42756	0	1	1	0	0	1	0	3	1	1	0	2	1	1	1	1	0	0	1	0	0	1	1	0	0	1	0	0
42758	1	1	1	0	0	0	1	1	0	1	0	2	1	1	1	2	0	1	0	0	1	1	1	1	0	1	1	1
42759	0	1	1	0	1	1	0	3	1	1	0	3	1	1	0	0	0	0	0	0	0	1	1	1	0	1	0	0
42769	0	1	1	0	0	0	0	2	1	1	0	1	1	1	1	1	1	0	1	0	0	2	2	1	0	1	0	0
42808	0	1	1	0	1	1	0	2	1	1	0	1	0	1	1	0	0	0	0	0	0	1	0	0	0	0	0	0
42809	0	1	1	0	1	1	1	2	0	1	0	0	0	0	1	1	0	1	0	0	0	1	0	0	0	0	0	0
42810	0	0	1	0	1	1	1	3	0	1	0	2	0	1	1	0	0	0	0	0	0	1	0	0	0	0	0	0
42811	1	1	1	1	1	1	0	1	0	1	0	2	1	1	1	0	0	0	0	0	0	1	1	0	1	0	0	1
42813	0	1	1	0	0	1	0	1	0	1	0	0	0	0	3	0	0	0	0	0	0	1	0	0	0	0	0	0
42814	0	1	1	0	1	1	0	1	0	1	0	1	0	0	2	2	0	1	0	0	1	1	0	0	0	0	0	0
42815	0	0	1	0	0	1	0	0	0	0	0	0	0	1	1	0	0	0	0	0	0	1	0	0	0	0	0	1
42816	0	1	1	0	1	1	0	2	0	1	0	0	0	0	1	1	0	1	0	0	1	1	0	0	0	0	0	0
42817	0	1	1	0	1	1	0	2	0	1	0	2	0	1	2	0	0	0	0	0	0	1	0	0	0	0	0	0
42832	0	0	1	0	1	0	0	1	0	1	0	1	0	1	1	1	1	0	1	0	0	1	1	1	0	1	0	0
42834	0	0	0	0	0	1	0	1	0	1	0	3	3	1	1	0	0	0	0	0	0	1	0	0	0	0	0	0
42835	0	0	1	0	0	1	0	0	0	1	0	2	0	2	1	1	0	0	1	0	1	1	0	0	0	0	0	0
42843	0	1	1	1	1	1	0	3	1	1	0	3	0	1	3	3	1	0	1	0	1	2	1	0	0	1	0	1
42844	0	0	1	0	1	1	0	1	0	1	0	1	0	1	1	1	0	1	0	0	1	1	0	0	0	0	0	1
42845	0	1	1	0	0	1	0	1	0	1	0	1	0	1	1	1	0	1	0	0	1	1	0	0	0	0	0	1
42872	0	0	1	0	1	0	0	2	0	1	0	2	0	1	1	0	0	0	0	0	0	1	0	0	0	0	0	0
42873	0	1	0	0	1	0	0	2	0	1	0	1	0	1	1	1	0	1	0	0	1	1	0	0	0	0	0	1
42874	0	0	1	0	0	1	0	1	0	1	0	1	0	1	1	0	0	0	0	0	1	2	0	0	0	0	0	1
42875	0	1	1	0	1	1	0	3	0	1	0	3	0	1	1	1	0	1	0	0	1	1	1	0	1	0	0	1
42876	0	1	1	0	1	0	0	1	0	1	0	2	0	1	1	0	0	0	0	0	0	1	0	0	0	0	0	0
42877	0	1	1	0	1	1	0	0	0	1	0	1	0	1	1	0	0	0	0	0	1	1	1	0	1	0	0	1
42937	1	1	1	1	1	1	0	2	1	1	0	1	0	1	1	1	0	0	1	0	1	1	2	0	1	0	0	0
42938	1	1	1	1	1	1	0	1	0	1	0	1	0	1	1	1	0	1	0	0	1	1	1	0	1	0	0	1
42940	1	1	1	1	1	1	0	1	0	1	0	2	0	1	1	0	0	0	0	0	0	1	0	0	0	0	0	0
42941	1	0	1	1	0	1	0	1	0	1	0	1	0	1	1	0	0	0	0	0	1	1	0	0	0	0	0	0
42942	0	1	1	1	1	1	0	2	0	1	0	2	0	1	1	0	0	0	0	0	0	2	3	0	0	1	0	0
42964	1	1	1	1	0	1	0	1	0	1	0	1	0	1	1	0	0	0	0	0	0	1	0	0	0	0	0	0
42966	1	1	1	0	1	1	0	1	0	1	0	0	0	1	1	0	0	0	0	0	0	1	0	0	0	0	0	0
42970	0	0	1	0	0	1	0	0	0	1	0	0	0	1	1	0	0	0	0	0	1	0	0	0	0	0	0	1
42972	0	0	1	0	0	1	0	1	0	1	0	1	0	1	0	0	0	0	0	0	1	1	0	0	0	0	0	0
42973	0	1	1	0	1	1	0	2	0	1	0	2	0	1	0	0	0	0	0	0	0	1	0	0	0	0	0	0
42976	0	1	0	0	0	1	0	1	0	1	0	1	0	1	1	0	0	0	0	0	1	1	0	0	0	0	0	1
42977	0	1	1	0	1	0	0	1	0	1	0	2	0	1	1	1	0	0	1	0	1	2	1	0	0	1	0	1
42981	0	0	1	0	0	1	1	1	0	1	0	0	0	0	0	0	0	0	0	0	0	0	0	0	0	0	0	0
42982	0	0	1	0	0	1	0	1	0	1	0	1	0	1	1	0	0	0	0	0	1	1	0	0	0	0	0	1
42986	0	1	1	0	1	1	0	2	0	1	0	2	0	1	1	0	0	0	0	0	0	1	0	0	0	0	0	1
42987	0	1	1	0	1	1	0	1	0	1	0	1	0	1	1	0	0	0	0	0	0	1	1	0	0	1	0	1
42990	0	0	1	0	0	1	0	1	0	1	0	1	0	1	1	0	0	0	0	0	1	1	0	0	0	0	0	0
42992	0	1	1	0	1	1	0	3	1	1	0	2	0	1	1	0	0	0	0	0	1	1	0	0	0	0	0	0
42993	0	1	1	0	1	1	0	3	0	1	0	1	0	1	1	0	0	0	0	0	0	1	0	0	0	0	0	0
42995	0	1	1	0	1	1	0	1	0	1	0	1	0	1	2	1	0	1	0	0	1	1	0	0	0	0	0	0
42996	0	0	1	0	1	1	0	0	0	0	0	2	0	1	1	0	0	0	0	0	0	1	0	0	0	0	0	1
42997	0	1	1	0	1	1	0	3	0	1	0	3	0	1	2	1	0	0	1	0	1	1	0	0	0	0	0	0
42998	0	1	1	0	1	1	0	2	0	1	0	1	0	1	1	0	0	0	0	0	0	1	0	0	0	0	0	0
43001	0	1	1	0	1	1	0	2	0	1	0	3	0	1	1	0	0	0	0	0	0	1	0	0	0	0	0	0
43002	0	0	1	0	0	1	0	1	0	1	0	1	0	1	1	0	0	0	0	0	1	1	0	0	0	0	0	0
43029	0	0	1	0	1	1	0	2	0	1	0	3	0	1	1	0	0	0	0	0	1	1	0	0	0	0	0	0
43031	0	1	1	0	0	1	0	2	0	1	0	2	0	1	1	0	0	0	0	0	1	1	0	0	0	0	0	1
43033	0	1	1	0	1	1	0	2	0	1	0	1	0	1	1	1	0	0	1	0	1	1	0	0	0	0	0	0
43067	1	1	1	0	0	1	0	1	1	1	0	1	0	1	1	0	0	0	0	0	0	1	0	0	0	0	0	1
43068	0	1	1	0	0	1	0	2	0	1	0	2	0	1	1	0	0	0	0	0	1	1	0	0	0	0	0	0
43069	0	0	1	0	0	1	0	1	0	1	0	2	0	1	1	0	0	0	0	0	0	1	0	0	0	0	0	0
43070	0	0	1	0	0	1	0	0	0	1	0	1	0	1	1	0	0	0	0	0	0	1	0	0	0	0	0	0
43071	0	1	1	0	0	1	0	1	0	1	0	1	0	1	2	0	0	0	0	0	0	1	0	0	0	0	0	0
43072	0	1	1	0	1	1	0	2	0	1	0	1	0	1	1	1	0	0	1	0	1	1	0	0	0	0	0	0
43073	0	1	1	1	1	1	0	2	0	1	0	2	1	1	1	1	0	1	0	0	0	2	2	0	0	1	0	0
43074	0	1	1	0	1	1	0	2	0	1	0	1	0	1	2	2	0	0	1	0	1	3	3	0	1	0	0	1
43075	0	1	1	0	1	1	0	3	0	1	0	1	0	1	1	1	0	0	1	0	0	1	1	0	0	1	0	0
43076	0	0	1	0	1	1	0	1	0	1	0	1	0	1	0	0	0	0	0	0	0	0	0	0	0	0	0	0
43100	0	1	1	0	1	1	0	2	0	1	0	2	0	1	1	1	0	1	0	0	1	1	0	0	0	0	0	0
43143	0	1	1	0	1	1	0	2	0	1	0	2	0	1	1	1	0	1	0	0	1	1	1	0	1	0	0	1
43145	0	1	1	0	1	1	0	2	0	1	0	1	0	1	1	1	0	1	0	0	1	1	1	0	1	0	0	1
43146	0	0	1	0	1	1	0	1	0	1	0	1	0	1	1	1	0	1	0	0	1	2	1	0	1	0	0	1
43147	0	1	1	0	1	1	0	1	0	1	0	1	0	1	1	1	0	1	0	0	1	1	1	0	1	0	0	1
43148	0	1	1	0	0	1	0	3	0	1	0	1	0	1	1	1	0	1	0	0	1	1	1	0	1	0	0	1
43151	0	0	1	0	0	1	0	1	0	1	0	1	0	1	1	0	0	0	0	0	1	1	0	0	0	0	0	1
43152	0	1	1	0	1	1	0	3	0	1	0	2	0	1	1	0	0	0	0	0	1	1	0	0	0	0	0	1
43153	0	0	1	0	0	1	0	0	0	1	0	1	0	1	1	0	0	0	0	0	1	1	0	0	0	0	0	0
43154	0	1	1	0	1	1	0	1	0	1	0	3	0	1	1	0	0	0	0	0	0	0	0	0	0	0	0	1
43166	0	1	1	0	1	1	0	3	1	1	0	3	1	1	2	0	0	0	0	0	0	2	0	0	0	0	0	1
43167	0	1	1	0	1	1	0	3	1	1	0	2	1	1	1	0	0	0	0	0	0	1	0	0	0	0	0	1
43168	0	1	1	0	0	1	0	2	1	1	0	3	1	1	1	0	0	0	0	0	1	1	0	0	0	0	0	1
43169	0	1	1	0	1	1	0	3	1	1	0	3	1	1	1	0	0	0	0	0	1	2	1	0	1	0	0	1
43171	0	0	1	0	0	1	0	2	0	1	0	2	0	1	1	0	0	0	0	0	0	1	1	0	0	1	0	0
43172	0	0	1	0	0	1	0	0	0	1	0	0	0	1	1	0	0	0	0	0	0	1	0	0	0	0	0	0
43174	0	0	1	0	0	1	0	0	0	1	0	0	0	1	1	0	0	0	0	0	1	1	0	0	0	0	0	1
